# Supplementary material for: DA7R: A 7-Letter Zip Code to Target PDAC
Source: Pharmaceutics. 2023 May 16;15(5):1508. doi: 10.3390/pharmaceutics15051508 (PMC10221132; doi:10.3390/pharmaceutics15051508)
Supplement: Supplementary file 1 [file pharmaceutics-15-01508-s001.zip]

Archive with 1 entries (1 files):
- pharmaceutics-2361190-supplementary.pdf
